# Supplementary material for: Gait and frontal lobe function become associated in patients with idiopathic normal pressure hydrocephalus after shunt surgery
Source: Front Neurol. 2025 Oct 17;16:1647707. doi: 10.3389/fneur.2025.1647707 (PMC12576894; doi:10.3389/fneur.2025.1647707)
Supplement: Supplementary file 1 [file Data_Sheet_1.CSV]

Assess	Group	ID	Age	Sex	Educ.	mRS	GSg	GSc	GSu	TUG	FABtot	Concept	WordF	MotorS	Confl	GoNogo	Understand
M00	I	01-002	80	F	6	4	3	3	4	65	0	0	0	0	0	0	0
M00	I	01-004	75	F	6	4	3	2	2	26	10	2	0	2	2	1	3
M00	I	01-005	75	F	6	2	2	3	1	16.38	10	2	1	0	3	1	3
M00	I	02-004	73	F	12	3	2	2	1	17.1	12	3	0	1	3	2	3
M00	I	02-001	80	M	9	2	3	0	0	19.9	6	1	1	0	1	0	3
M00	I	04-002	77	M	16	3	2	3	1	14.52	15	3	2	2	3	2	3
M00	I	05-002	83	M	17	4	3	2	1	87	11	1	1	1	3	2	3
M00	I	06-007	79	F	NA	2	2	2	2	11	10	1	1	1	3	1	3
M00	I	06-004	78	F	18	3	3	3	2	8	9	1	0	1	3	1	3
M00	I	06-009	81	F	18	3	3	3	2	16	10	1	1	1	3	1	3
M00	I	07-00�P	81	F	NA	4	3	3	4	70	5	1	0	1	0	0	3
M00	I	08-001	67	M	16	2	3	1	1	22.79	14	2	2	3	3	1	3
M00	I	08-004	78	M	12	3	3	3	2	13.74	6	0	2	1	0	0	3
M00	I	08-005	72	F	NA	3	3	2	2	47.28	14	2	1	3	3	2	3
M00	I	08-007	73	M	12	2	2	2	2	13.49	5	0	0	2	0	0	3
M00	I	08-010	74	M	16	2	1	3	1	12	8	1	0	1	2	1	3
M00	I	08-013	69	F	12	2	1	2	0	10.42	6	1	1	1	0	0	3
M00	I	08-014	84	M	18	4	3	3	3	103	10	2	1	1	2	1	3
M00	I	09-00�P	73	M	12	2	1	1	1	15	11	1	1	1	3	2	3
M00	I	11-002	75	F	12	2	2	1	2	17.8	9	2	0	2	1	1	3
M00	I	12-007	77	F	12	3	2	3	2	25	7	1	0	1	0	2	3
M00	I	15-003	68	F	12	2	2	2	2	12.62	12	1	1	1	3	3	3
M00	I	16-001	81	F	12	2	2	3	1	15	11	0	1	1	3	3	3
M00	I	16-003	85	F	12	3	3	3	2	18	11	2	1	1	1	3	3
M00	I	16-006	77	M	18	4	3	3	3	44	3	0	0	0	0	0	3
M00	I	18-001	77	M	13	2	2	2	1	17	15	1	2	3	3	3	3
M00	I	19-004	84	F	8	3	2	3	2	34.17	7	0	2	2	0	0	3
M00	I	19-006	80	M	9	4	3	4	3	52.2	3	0	0	0	0	0	3
M00	I	19-003	75	M	9	3	3	3	2	64	3	0	0	0	0	0	3
M00	I	19-007	70	F	12	3	3	2	1	42.9	8	1	1	0	3	0	3
M00	I	20-007	84	F	10	2	1	2	3	11.7	16	3	1	3	3	3	3
M00	I	20-006	78	F	10	3	3	2	2	33.3	12	2	1	3	1	2	3
M00	I	20-003	79	F	10	3	2	3	3	17.2	3	0	0	1	0	1	1
M00	I	20-009	80	F	10	4	4	3	1	240	12	1	1	3	3	1	3
M00	I	21-001	78	M	12	4	3	3	3	25	7	0	0	3	0	1	3
M00	P	01-001	72	M	6	2	2	3	3	28.06	13	2	1	3	3	1	3
M00	P	01-006	76	M	6	3	3	2	0	19.5	14	2	1	3	2	3	3
M00	P	02-003	78	M	12	4	3	3	3	128.5	9	2	0	1	2	1	3
M00	P	02-006	83	F	12	3	3	2	1	27.8	10	2	0	0	3	2	3
M00	P	02-002	70	F	12	3	1	3	2	18.2	2	1	0	0	0	0	1
M00	P	06-002	64	M	NA	2	2	1	2	15	14	1	1	3	3	3	3
M00	P	06-003	83	F	18	4	3	3	3	38	3	0	0	0	0	0	3
M00	P	06-006	79	M	18	2	2	1	1	10	10	0	1	3	3	0	3
M00	P	06-008	79	M	18	2	2	2	2	16	16	2	2	3	3	3	3
M00	P	06-011	87	M	18	3	3	3	3	12	6	1	0	1	0	1	3
M00	P	07-002	78	M	16	3	2	2	3	14	8	1	0	2	2	0	3
M00	P	07-005	81	F	NA	4	2	4	2	23	8	1	0	0	3	1	3
M00	P	08-003	72	M	14	3	3	3	2	24.22	4	1	0	0	0	0	3
M00	P	08-006	79	M	12	3	3	3	2	23.48	3	1	0	0	0	0	2
M00	P	08-008	76	M	16	4	3	3	3	35	3	0	0	0	0	0	3
M00	P	08-009	75	F	NA	2	2	1	1	12.16	7	0	0	1	2	1	3
M00	P	08-011	80	M	9	4	3	3	3	32	4	0	0	1	0	0	3
M00	P	08-012	81	M	16	3	3	2	3	24.2	11	2	0	3	3	0	3
M00	P	11-001	83	M	8	2	2	2	0	10.9	9	1	1	1	3	0	3
M00	P	11-003	76	F	9	3	3	2	0	13.75	12	1	1	3	3	1	3
M00	P	12-004	67	M	16	2	1	1	2	10	15	2	1	3	3	3	3
M00	P	12-008	70	M	16	2	1	2	1	14	13	1	2	3	3	1	3
M00	P	12-002	78	M	8	3	2	1	1	17	12	2	1	1	3	2	3
M00	P	12-006	69	M	16	1	2	1	1	9	14	3	1	3	3	1	3
M00	P	13-002	77	F	12	4	3	3	2	71	4	0	0	1	0	0	3
M00	P	16-002	82	F	12	4	2	3	3	13	12	0	1	3	3	2	3
M00	P	16-004	77	M	18	2	2	2	3	9	15	2	1	3	3	3	3
M00	P	16-005	80	F	12	4	3	3	4	37	5	2	0	0	0	0	3
M00	P	16-007	72	F	12	4	3	3	4	32	8	2	0	0	2	1	3
M00	P	19-002	80	M	15	3	2	3	2	27.7	7	2	1	0	0	1	3
M00	P	19-001	80	M	15	2	2	2	1	16	11	2	2	1	2	1	3
M00	P	19-005	86	M	9	3	2	3	1	20.8	4	0	1	0	0	0	3
M00	P	20-010	75	M	10	3	3	3	2	65	12	2	1	2	3	1	3
M00	P	20-005	69	M	10	2	2	2	0	11	13	2	1	3	2	2	3
M03	I	01-002	80	F	6	3	2	3	4	51.8	0	0	0	0	0	0	0
M03	I	01-004	75	F	6	0	0	0	0	12.3	12	3	1	3	3	1	1
M03	I	01-005	75	F	6	1	1	1	2	10.42	12	2	0	3	3	1	3
M03	I	02-004	73	F	12	2	2	2	1	12.8	14	2	0	3	3	3	3
M03	I	02-001	80	M	9	3	3	0	3	16.7	8	1	0	0	3	1	3
M03	I	04-002	77	M	16	1	0	1	0	10.4	16	3	2	2	3	3	3
M03	I	05-002	83	M	17	3	3	2	1	83	9	3	1	1	0	1	3
M03	I	06-007	79	F	NA	1	0	0	1	9	14	2	2	3	3	1	3
M03	I	06-004	78	F	18	2	1	2	2	11	9	1	0	1	3	1	3
M03	I	06-009	81	F	18	2	2	2	1	10	9	1	1	1	3	1	2
M03	I	07-00�P	81	F	NA	3	2	3	1	19	7	2	0	0	1	1	3
M03	I	08-001	67	M	16	0	0	1	0	11.84	15	2	1	3	3	3	3
M03	I	08-004	78	M	12	3	2	3	1	12.44	7	0	1	1	1	1	3
M03	I	08-005	72	F		2	2	2	1	19.68	14	2	0	3	3	3	3
M03	I	08-007	73	M	12	2	0	2	1	12	10	0	0	3	3	1	3
M03	I	08-010	74	M	16	2	0	3	0	8.21	8	0	0	2	2	1	3
M03	I	08-013	69	F	12	2	0	2	0	9.38	5	0	1	1	0	0	3
M03	I	08-014	84	M	18	3	3	2	1	20	12	2	0	1	3	3	3
M03	I	09-00�P	73	M	12	1	0	0	1	10	12	2	0	3	3	1	3
M03	I	11-002	75	F	12	1	1	1	2	8.1	14	3	1	3	3	1	3
M03	I	12-007	77	F	12	3	2	3	3	15	6	1	1	1	0	0	3
M03	I	15-003	68	F	12	1	0	2	0	10.52	14	1	2	2	3	3	3
M03	I	16-001	81	F	12	1	1	2	1	11	14	2	1	2	3	3	3
M03	I	16-003	85	F	12	3	3	3	1	15	11	0	1	3	3	1	3
M03	I	16-006	77	M	18	2	2	2	0	14	8	1	1	1	1	1	3
M03	I	18-001	77	M	13	1	2	1	1	10	16	1	3	3	3	3	3
M03	I	19-004	84	F	8	2	2	3	2	17.2	5	1	1	0	0	0	3
M03	I	19-006	80	M	9	3	2	3	3	33.7	3	0	0	0	0	0	3
M03	I	19-003	75	M	9	3	2	3	2	62	4	1	0	0	0	0	3
M03	I	19-007	70	F	12	2	2	2	1	11.5	14	1	2	2	3	3	3
M03	I	20-007	84	F	10	2	1	2	2	10.3	13	2	2	1	3	2	3
M03	I	20-006	78	F	10	2	2	1	2	18.9	15	2	2	3	3	2	3
M03	I	20-003	79	F	10	3	2	3	3	16	7	2	0	1	2	1	1
M03	I	20-009	80	F	10	3	2	1	1	16	16	3	2	3	3	2	3
M03	I	21-001	78	M	12	1	2	2	0	13.28	15	2	1	3	3	3	3
M03	P	01-001	72	M	6	2	2	2	2	12.97	11	3	2	1	2	0	3
M03	P	01-006	76	M	6	2	2	1	0	14.17	13	1	2	3	3	3	1
M03	P	02-003	78	M	12	3	3	2	1	23.4	10	2	0	1	3	1	3
M03	P	02-006	83	F	12	3	3	2	1	27.8	11	2	0	2	3	1	3
M03	P	02-002	70	F	12	3	1	3	3	18.3	NA	NA	NA	NA	NA	NA	NA
M03	P	06-002	64	M	NA	1	1	1	1	11	12	2	2	2	2	1	3
M03	P	06-003	83	F	18	4	3	3	3	27	2	0	0	0	0	0	2
M03	P	06-006	79	M	18	1	1	1	1	9	11	0	2	3	3	0	3
M03	P	06-008	79	M	18	2	1	1	0	15	16	2	2	3	3	3	3
M03	P	06-011	87	M	18	2	2	3	2	13	8	2	0	1	1	1	3
M03	P	07-002	78	M	16	2	1	2	0	16	9	0	1	2	2	1	3
M03	P	07-005	81	F	NA	3	2	3	0	13	9	1	0	3	2	0	3
M03	P	08-003	72	M	14	2	1	3	1	13.76	9	3	0	1	1	1	3
M03	P	08-006	79	M	12	2	2	3	1	20	10	3	1	0	3	0	3
M03	P	08-008	76	M	16	4	3	3	3	24.79	6	0	0	3	0	0	3
M03	P	08-009	75	F	NA	2	0	2	0	12	11	0	1	3	3	1	3
M03	P	08-011	80	M	9	3	2	3	3	18.93	6	0	0	1	1	1	3
M03	P	08-012	81	M	16	2	2	1	2	19.18	11	2	1	1	3	1	3
M03	P	11-001	83	M	8	2	1	1	0	8.6	10	3	0	1	3	0	3
M03	P	11-003	76	F	9	2	1	2	0	9.37	10	1	1	1	3	1	3
M03	P	12-004	67	M	16	1	1	1	1	10	15	2	1	3	3	3	3
M03	P	12-008	70	M	16	1	0	0	1	10	13	1	3	3	3	0	3
M03	P	12-002	78	M	8	2	1	1	1	NA	12	2	1	1	3	2	3
M03	P	12-006	69	M	16	1	1	1	0	9.7	16	3	3	3	3	1	3
M03	P	13-002	77	F	12	4	3	3	0	27.5	4	0	0	1	0	0	3
M03	P	16-002	82	F	12	3	2	3	2	14	10	0	1	1	3	2	3
M03	P	16-004	77	M	18	1	1	1	1	7	16	2	2	3	3	3	3
M03	P	16-005	80	F	12	4	3	3	4	24	3	0	0	0	0	0	3
M03	P	16-007	72	F	12	4	3	3	2	24	14	3	0	2	3	3	3
M03	P	19-002	80	M	15	3	2	3	2	15.49	6	2	1	0	0	0	3
M03	P	19-001	80	M	15	2	2	1	1	15.5	15	2	2	2	3	3	3
M03	P	19-005	86	M	9	3	2	3	1	15.2	8	1	2	0	1	1	3
M03	P	20-010	75	M	10	3	2	2	2	24	14	3	2	2	3	1	3
M03	P	20-005	69	M	10	2	2	2	0	7.2	14	3	1	3	3	1	3
M06	I	01-002	80	F	6	4	3	4	3	30.97	NA	NA	NA	NA	NA	NA	NA
M06	I	01-004	75	F	6	1	2	1	1	15.82	12	2	1	2	3	1	3
M06	I	01-005	75	F	6	NA	NA	NA	NA	NA	NA	NA	NA	NA	NA	NA	NA
M06	I	02-004	73	F	12	2	2	2	1	12.2	12	3	0	1	3	2	3
M06	I	02-001	80	M	9	NA	NA	NA	NA	NA	NA	NA	NA	NA	NA	NA	NA
M06	I	04-002	77	M	16	1	0	1	0	9.17	16	3	2	3	3	2	3
M06	I	05-002	83	M	17	3	3	3	1	54	8	2	1	1	0	1	3
M06	I	06-007	79	F	NA	1	0	0	1	8	14	2	2	3	3	1	3
M06	I	06-004	78	F	18	2	1	2	1	9	11	0	1	3	2	2	3
M06	I	06-009	81	F	18	2	2	2	1	11	10	1	1	2	3	0	3
M06	I	07-00�P	81	F	NA	3	2	3	2	18	6	1	0	2	0	0	3
M06	I	08-001	67	M	16	3	3	1	1	17.91	14	2	1	2	3	3	3
M06	I	08-004	78	M	12	3	2	3	2	13.88	7	1	2	1	0	0	3
M06	I	08-005	72	F	NA	2	2	2	1	20.74	15	2	2	3	3	2	3
M06	I	08-007	73	M	12	2	0	3	1	8	7	1	0	3	0	0	3
M06	I	08-010	74	M	16	2	0	2	0	9.53	6	0	0	1	2	0	3
M06	I	08-013	69	F	12	2	0	3	0	9.45	5	0	1	1	0	0	3
M06	I	08-014	84	M	18	2	2	1	1	51.18	13	3	1	1	3	2	3
M06	I	09-00�P	73	M	12	1	0	0	1	13	12	1	3	1	3	1	3
M06	I	11-002	75	F	12	1	1	1	2	9.2	14	2	2	3	3	1	3
M06	I	12-007	77	F	12	3	1	3	2	23	6	0	2	1	0	0	3
M06	I	15-003	68	F	12	1	0	2	0	8.62	13	2	2	3	0	3	3
M06	I	16-001	81	F	12	1	1	2	1	11	12	1	1	2	3	2	3
M06	I	16-003	85	F	12	3	2	3	1	14	10	0	0	3	3	1	3
M06	I	16-006	77	M	18	2	2	2	0	13	8	1	0	1	2	1	3
M06	I	18-001	77	M	13	1	2	1	1	14	14	1	1	3	3	3	3
M06	I	19-004	84	F	8	1	1	3	1	19.7	6	1	1	1	0	0	3
M06	I	19-006	80	M	9	3	2	3	3	39	4	1	0	0	0	0	3
M06	I	19-003	75	M	9	3	2	3	1	55	6	1	1	2	0	0	2
M06	I	19-007	70	F	12	1	1	2	0	11.2	14	1	2	2	3	3	3
M06	I	20-007	84	F	10	2	1	1	2	9.8	14	2	2	3	3	1	3
M06	I	20-006	78	F	10	2	2	0	2	21.8	15	2	2	2	3	3	3
M06	I	20-003	79	F	10	3	2	3	3	17	7	2	0	1	2	1	1
M06	I	20-009	80	F	10	2	2	1	1	11	15	3	2	3	2	2	3
M06	I	21-001	78	M	12	2	1	2	0	13.71	11	0	2	1	3	2	3
M06	P	01-001	72	M	6	2	2	2	2	15.25	13	2	2	2	3	1	3
M06	P	01-006	76	M	6	2	2	1	0	17.34	11	2	3	3	3	0	0
M06	P	02-003	78	M	12	3	3	2	2	23.3	11	2	1	3	1	1	3
M06	P	02-006	83	F	12	3	2	2	2	16.7	14	2	1	2	3	3	3
M06	P	02-002	70	F	12	3	1	3	3	22	3	0	0	0	0	0	3
M06	P	06-002	64	M	NA	1	0	1	0	9	12	2	2	2	2	1	3
M06	P	06-003	83	F	18	4	3	3	3	30	2	0	0	0	0	0	2
M06	P	06-006	79	M	18	0	0	1	0	9	12	1	2	3	2	1	3
M06	P	06-008	79	M	18	1	0	0	1	13	16	2	2	3	3	3	3
M06	P	06-011	87	M	18	2	2	2	1	9	8	2	0	1	1	1	3
M06	P	07-002	78	M	16	3	1	3	0	18	8	2	0	1	2	0	3
M06	P	07-005	81	F	NA	3	1	3	0	NA	12	2	0	3	2	2	3
M06	P	08-003	72	M	14	2	1	3	1	14.21	11	2	0	2	3	1	3
M06	P	08-006	79	M	12	2	2	3	1	17.39	14	3	0	3	2	3	3
M06	P	08-008	76	M	16	4	3	3	3	24	NA	NA	NA	NA	NA	NA	NA
M06	P	08-009	75	F	NA	2	0	2	0	8.75	7	1	1	1	1	0	3
M06	P	08-011	80	M	9	3	3	3	3	19.6	7	0	0	2	1	1	3
M06	P	08-012	81	M	16	2	2	1	1	17.99	14	2	2	1	3	3	3
M06	P	11-001	83	M	8	2	1	1	0	8.9	8	0	1	1	3	0	3
M06	P	11-003	76	F	9	2	1	2	0	10.61	14	1	1	3	3	3	3
M06	P	12-004	67	M	16	1	1	1	1	11	15	2	1	3	3	3	3
M06	P	12-008	70	M	16	0	0	0	0	10	15	2	3	3	3	1	3
M06	P	12-002	78	M	8	2	1	1	1	12	10	1	0	2	3	1	3
M06	P	12-006	69	M	16	1	1	1	0	8.7	16	3	3	2	3	2	3
M06	P	13-002	77	F	12	4	3	3	2	28.9	6	0	0	3	0	0	3
M06	P	16-002	82	F	12	3	2	3	2	17	8	0	2	0	2	1	3
M06	P	16-004	77	M	18	1	1	1	1	8	16	3	1	3	3	3	3
M06	P	16-005	80	F	12	4	3	3	4	35	4	0	0	1	0	0	3
M06	P	16-007	72	F	12	4	3	3	2	26	8	0	0	0	2	3	3
M06	P	19-002	80	M	15	3	2	3	2	14.5	7	2	1	1	0	0	3
M06	P	19-001	80	M	15	2	2	1	1	16.5	15	2	2	3	3	2	3
M06	P	19-005	86	M	9	2	2	2	1	14	8	1	2	0	1	1	3
M06	P	20-010	75	M	10	2	2	2	0	20	13	2	2	2	3	1	3
M06	P	20-005	69	M	10	2	2	2	0	10.7	14	3	0	3	3	2	3
M12	I	01-002	80	F	6	4	3	4	3	113.4	0	0	0	0	0	0	0
M12	I	01-004	75	F	6	2	2	1	1	13.6	5	2	0	1	1	1	0
M12	I	01-005	75	F	6	1	1	2	1	14.37	9	2	2	2	3	0	0
M12	I	02-004	73	F	12	2	2	2	1	13	18	3	3	3	3	3	3
M12	I	02-001	80	M	9	1	1	0	2	15.7	9	2	0	0	3	1	3
M12	I	04-002	77	M	16	1	0	0	0	10.06	12	3	1	1	3	1	3
M12	I	05-002	83	M	17	4	3	3	2	98	8	1	1	1	1	1	3
M12	I	06-007	79	F	NA	1	0	0	1	8	14	2	2	2	3	2	3
M12	I	06-004	78	F	18	2	2	2	2	10	9	1	0	1	3	1	3
M12	I	06-009	81	F	18	2	2	2	1	15	10	1	1	2	3	0	3
M12	I	07-00�P	81	F	NA	3	2	2	2	15	7	1	0	2	1	0	3
M12	I	08-001	67	M	16	3	3	0	1	22.97	11	2	1	3	1	1	3
M12	I	08-004	78	M	12	2	2	2	1	15.12	10	0	2	1	3	1	3
M12	I	08-005	72	F		2	2	2	1	30	15	1	2	3	3	3	3
M12	I	08-007	73	M	12	2	0	3	2	8.56	10	0	2	3	1	1	3
M12	I	08-010	74	M	16	2	0	2	0	9.5	9	0	1	1	3	1	3
M12	I	08-013	69	F	12	3	0	3	0	11.89	5	0	1	1	0	0	3
M12	I	08-014	84	M	18	2	2	1	1	23.44	14	2	2	1	3	3	3
M12	I	09-00�P	73	M	12	1	0	0	1	12	15	2	2	3	3	2	3
M12	I	11-002	75	F	12	1	1	1	2	9.2	14	2	2	3	3	1	3
M12	I	12-007	77	F	12	3	2	4	3	28	1	0	1	0	0	0	0
M12	I	15-003	68	F	12	1	1	2	0	9.96	11	1	1	1	3	2	3
M12	I	16-001	81	F	12	1	1	2	1	11	13	2	2	2	3	1	3
M12	I	16-003	85	F	12	3	2	3	1	19	9	0	1	2	2	1	3
M12	I	16-006	77	M	18	1	2	2	0	19	7	1	0	1	1	1	3
M12	I	18-001	77	M	13	1	2	1	1	15	14	1	1	3	3	3	3
M12	I	19-004	84	F	8	1	1	3	1	17	6	1	1	1	0	0	3
M12	I	19-006	80	M	9	3	2	3	2	35	4	1	0	0	0	0	3
M12	I	19-003	75	M	9	3	2	3	1	60.5	5	2	0	1	0	0	2
M12	I	19-007	70	F	12	1	1	2	0	10.2	14	1	2	2	3	3	3
M12	I	20-007	84	F	10	2	1	1	2	8	12	1	1	3	2	2	3
M12	I	20-006	78	F	10	2	2	0	2	20	14	2	2	3	2	2	3
M12	I	20-003	79	F	10	3	2	3	3	20	7	2	0	1	2	1	1
M12	I	20-009	80	F	10	2	2	1	1	10	15	2	3	3	2	2	3
M12	I	21-001	78	M	12	1	0	1	0	15.75	11	0	1	1	3	3	3
M12	P	01-001	72	M	6	2	2	2	2	20.75	11	3	1	2	1	1	3
M12	P	01-006	76	M	6	1	1	1	0	16.6	12	2	3	3	3	1	0
M12	P	02-003	78	M	12	3	3	2	2	22	10	2	1	0	3	1	3
M12	P	02-006	83	F	12	3	2	2	2	29.1	16	2	2	3	3	3	3
M12	P	02-002	70	F	12	3	1	3	2	15.7	4	1	0	0	0	0	3
M12	P	06-002	64	M	NA	1	0	0	0	9	11	2	2	2	2	1	2
M12	P	06-003	83	F	18	4	3	3	3	30	2	0	0	0	0	0	2
M12	P	06-006	79	M	18	1	0	1	0	8	12	1	2	3	2	1	3
M12	P	06-008	79	M	18	0	0	1	0	13	16	2	3	3	3	3	3
M12	P	06-011	87	M	18	2	2	2	1	9	8	2	0	1	1	1	3
M12	P	07-002	78	M	16	3	2	3	1	15	6	0	0	1	2	0	3
M12	P	07-005	81	F	NA	3	2	3	0	15	7	1	0	0	2	1	3
M12	P	08-003	72	M	14	2	1	3	1	14.98	13	3	0	3	3	1	3
M12	P	08-006	79	M	12	2	2	3	1	21.83	9	1	1	1	2	1	3
M12	P	08-008	76	M	16	4	3	3	3	22.14	9	0	0	1	3	2	3
M12	P	08-009	75	F	NA	2	0	1	0	11.90	13	1	0	3	3	3	3
M12	P	08-011	80	M	9	3	3	3	3	21.04	6	0	0	1	1	1	3
M12	P	08-012	81	M	16	2	2	1	1	20.57	13	2	2	2	3	1	3
M12	P	11-001	83	M	8	2	1	1	1	8.7	9	1	1	1	3	0	3
M12	P	11-003	76	F	9	2	0	2	0	10.14	13	1	1	3	2	3	3
M12	P	12-004	67	M	16	1	1	1	1	11	15	2	1	3	3	3	3
M12	P	12-008	70	M	16	0	1	0	0	10	15	1	2	3	3	3	3
M12	P	12-002	78	M	8	2	1	1	1	9.4	11	2	1	1	3	1	3
M12	P	12-006	69	M	16	1	2	1	1	12	15	3	2	3	3	1	3
M12	P	13-002	77	F	12	4	3	3	3	25.6	1	0	0	1	0	0	0
M12	P	16-002	82	F	12	3	2	3	2	24	5	0	0	0	1	1	3
M12	P	16-004	77	M	18	1	1	1	1	8	17	3	2	3	3	3	3
M12	P	16-005	80	F	12	4	3	3	4	26	4	0	0	0	0	1	3
M12	P	16-007	72	F	12	4	3	2	2	25	9	0	0	2	3	1	3
M12	P	19-002	80	M	15	3	2	3	2	15.2	9	2	1	2	1	0	3
M12	P	19-001	80	M	15	2	2	1	1	20.2	15	2	2	3	3	2	3
M12	P	19-005	86	M	9	2	2	2	1	15.3	8	1	2	0	1	1	3
M12	P	20-010	75	M	10	2	3	2	0	23	13	2	2	3	3	1	3
M12	P	20-005	69	M	10	1	2	1	0	10.9	14	3	0	3	3	2	3
